# Supplementary material for: Uncovering Transcriptional Responses to Fractional Gravity in Arabidopsis Roots
Source: Life (Basel). 2021 Sep 24;11(10):1010. doi: 10.3390/life11101010 (PMC8539686; doi:10.3390/life11101010)
Supplement: Supplementary file 1 [file life-11-01010-s001.zip]

Archive with 1 entries (1 files):
- Supplementary Tables 2021.xlsx
