# Supplementary material for: Uncovering Transcriptional Responses to Fractional Gravity in Arabidopsis Roots
Source: Life (Basel). 2021 Sep 24;11(10):1010. doi: 10.3390/life11101010 (PMC8539686; doi:10.3390/life11101010)
Supplement: Supplementary file 1 [file life-11-01010-s001.zip › Supplementary Tables 2021.xlsx]

## Sheet: Table S1.Fractional g DEGs
Gene ID	0.65 g R1	0.88 g R1	0.53 g R1	0.65g R2	0.88 g R2	0.53 g R2	µg R1	µg R2	µg R3	µg R4	µg R5	µg R6	µg R7	µg R8	0.65 g R3	0.88 g R3	0.53 g R3	0.65 g R4	0.88 g R4	0.53 g R4	µg R9	µg R10	µg R11	µg R12	µg R13	µg R14	µg R15	µg R16		baseMean	log2FoldChange	lfcSE	stat	pvalue	padj
AT1G04030	966.136	999.406	856.425	847.233	953.272	822.256	720.09	705.123	648.532	756.874	712.671	767.524	582.712	692.774	877.778	792.684	691.522	834.602	724.992	833.541	691.907	588.938	677.683	636.768	660.992	613.464	661.44	644.045		748.621	0.517857	0.0888119	5.83094	5.51145e-09	1.89007e-06		baseMean	The base mean is the mean of normalized counts of all samples, normalizing for sequencing depth. It does not take into account gene length. The base mean is used in DESeq2 only for estimating the dispersion of a gene (it is used to estimate the fitted dispersion). For this task, the range of counts for a gene is relevant but not the gene's length (or other technical factors influencing the count,…
AT1G07350	1975.99	1941.79	1389.68	1817.3	1444.62	1299.15	993.257	1063.03	945.29	1114.39	1022.18	1027.13	1043.12	1110.48	1745.74	1633.38	1362.71	1817.14	1471.6	1290.11	1067.57	1106.19	1086.91	1175.86	936.594	980.576	955.129	1028.53		1280.19	0.832424	0.101102	8.23354	1.81768e-16	1.43971e-12
AT1G11960	440.413	518.21	442.346	568.691	528.803	517.577	420.124	382.593	390.953	379.071	370.621	387.524	320.18	402.42	502.114	546.029	471.332	475.918	552.074	521.792	364.586	334.173	476.342	417.324	389.175	396.9	416.273	371.991		439.484	0.487421	0.0908449	5.36541	8.07638e-08	1.82681e-05
AT1G14120	2582.76	3684.5	3241.58	4255.51	4108.26	2312.54	1369.29	1286.01	1502.96	1598.69	1648.35	1634.12	1431.07	1278.58	2864.14	2189.76	1899.48	2974.14	2296.56	2549.27	1953.86	1430.43	2051.87	1596.99	1392.4	1158.5	1561.66	1553.2		2121.66	1.11638	0.178874	6.24112	4.34437e-10	2.43079e-07
AT1G18870	6746.96	6608.68	5434.21	5744.94	4972.35	3282.4	2412.69	2684.73	2072.3	1658.28	2549.9	2559.67	2051.96	2153.46	6534.84	4715.62	4084.58	6953.15	3863.62	6001.72	2899.57	2425.23	2983.28	2502.68	2806	1706.75	2502.74	3336.82		3723.18	1.32151	0.201821	6.54795	5.83318e-11	4.56487e-08
AT1G23480	1273.25	1405.57	1318.63	1585.18	1194.04	1716.42	1695.19	1675.18	1813.89	2170.47	1835.64	1621.58	1286.17	1973.9	1318.51	1419.68	1451.14	1271.44	1416.66	1165.19	1770.56	1751.37	1903.73	2184.29	1858.05	2039.24	1843.86	1617.05		1627.71	-0.58215	0.118755	-4.9021	9.48154e-07	0.00010722
AT1G26870	81.0445	76.0309	66.4665	100.585	83.8237	154.232	153.873	135.759	150.046	177.491	169.835	121.65	158.921	137.536	101.896	128.034	129.992	121.422	114.378	134.87	136.971	155.506	146.504	135.726	176.416	203.683	188.983	194.324		137	-0.856867	0.196014	-4.37145	1.23424e-05	0.000751934		log2foldChange	Log2foldchange (positive = increasing; negative = decreasing)
AT1G29340	1913.08	1978.8	2014.62	2311.52	2028.71	1950.14	1601.83	1573.16	1702.19	1834.5	1737.23	1684.29	1688.93	1832.54	1967.94	2091.86	1987.91	2108.83	2021.87	1993.2	1634.59	1721.6	1925.83	1726.38	1705.1	1688.23	1809.38	1801.66		1858.43	0.240342	0.0546997	4.39385	1.11363e-05	0.000696409		lfcSE	Standard error of the log2foldchange
AT1G31710	6094.33	6851.78	7119.56	5255.55	7921.34	5243.89	4496.89	4728.52	4662.27	4555.19	4272.85	5750.16	4703.76	4396.06	4990.45	5050.77	4371.09	6114.36	5379.35	5951.97	5040.75	3673.69	5523.77	4040.05	4044.69	3725.06	4379.8	4495.82		5101.21	0.649952	0.127639	5.0921	3.54113e-07	5.05688e-05		stat	Wald test statistic (log2foldchange divided by lfcSE)
AT1G43710	5348.94	5555.26	4946.79	5225.57	5382.55	5678.21	6683.95	5979.14	6296.1	6758.62	6898.14	6018.54	8289.62	6893.35	5560.08	5438.64	5510.95	5017.38	5727.88	5227.87	6728.72	7335.25	6738.36	6335.97	6204.08	6944.54	6679.52	6530.67		6140.53	-0.340019	0.0768712	-4.42322	9.72392e-06	0.000638117		pvalue	Unadjusted p-value for two-tailed hypothesis test using standard Normal distribution
AT1G46480	207.943	249.101	201.691	292.083	257.713	183.565	78.6653	105.316	130.04	69.7288	84.1237	58.9438	155.026	48.3923	136.27	218.412	168.901	173.061	163.011	180.195	127.907	135.654	135.864	102.745	90.1008	133.642	128.968	63.8493		145.747	1.22239	0.248543	4.91823	8.73292e-07	0.000101675		padj	FDR-corrected p-value using the Benjamini-Hochberg procedure
AT1G49450	704.874	739.3	721.964	499.055	527.911	710.604	416.667	557.845	571.842	462.746	561.883	470.297	522.727	464.821	820.078	612.871	566.836	748.071	800.643	703.093	594.214	566.88	694.052	449.036	444.447	514.44	573.333	503.854		590.157	0.642675	0.140283	4.58127	4.62165e-06	0.000362604
AT1G50040	164.222	309.126	211.623	342.375	220.26	203.435	95.9543	119.303	106.699	109.03	70.6322	168.053	79.4607	100.605	365.843	418.936	366.984	348.914	320.617	232.153	170.207	176.461	121.132	139.531	169.602	101.439	146.845	183.22		198.667	1.18698	0.226407	5.2427	1.58245e-07	2.99439e-05
AT1G50590	177.018	278.113	241.419	272.739	293.383	153.286	112.379	109.43	106.699	91.2813	125.392	170.561	128.539	115.887	227.117	248.537	192.777	209.348	189.128	161.402	130.929	138.963	163.692	159.826	129.473	129.616	167.275	162.399		170.95	0.763439	0.147628	5.17138	2.32376e-07	3.77159e-05
AT1G55310	1858.69	1714.7	1791.54	1495.23	1688.96	1455.27	1265.56	1444.8	1382.92	1413.59	1330.9	1453.53	1525.33	1459.41	1521.07	1641.85	1530.72	1602.21	1585.07	1524.47	1356.62	1493.3	1438.03	1329.35	1321.23	1280.06	1228.39	1436.61		1484.62	0.368014	0.0712195	5.16732	2.3748e-07	3.82522e-05
AT1G55530	927.746	1042.42	815.17	857.872	871.232	776.838	696.749	799.742	796.911	783.498	647.594	670.956	721.378	761.542	940.389	877.412	678.258	845.767	851.978	746.207	722.122	726.798	799.633	712.876	672.349	687.53	651.224	764.803		780.25	0.43207	0.0823148	5.249	1.52928e-07	2.95595e-05		There are four replicates for the fractional g levels (R1-R4)
AT1G61130	119.434	111.045	104.666	43.5223	71.3394	60.5574	121.023	55.1263	25.8413	24.0881	34.1257	75.2475	23.3708	35.6575	106.807	141.214	24.7604	68.3871	105.371	54.1691	47.3357	47.4238	40.1044	27.9062	28.0145	19.3217	35.7535	18.0444		59.6306	1.87335	0.403663	4.64086	3.46963e-06	0.000292744
AT1G65985	621.697	622.253	638.69	454.566	544.854	633.961	1009.68	855.692	751.064	1016.77	880.918	851.55	827.326	941.103	561.042	678.771	652.613	481.501	608.813	631.236	897.365	719.078	785.719	790.252	728.378	982.186	879.791	753.699		742.877	-0.559364	0.116389	-4.806	1.53978e-06	0.000151314		There are the 16 microgravity replicates (µg R1- R16)
AT1G69170	580.108	631.256	524.092	498.088	540.396	489.19	459.889	429.491	440.969	432.318	365.065	486.6	433.139	426.616	486.154	558.268	460.72	503.831	525.056	505.21	406.886	320.938	441.149	447.767	427.032	408.171	385.627	462.213		467.009	0.507809	0.089729	5.65936	1.51934e-08	4.68178e-06
AT1G70370	6894.12	6639.7	6674.15	5293.27	7509.36	5514.51	4922.2	4553.27	4485.54	4437.29	4153.81	4888.58	5122.88	5014.97	5855.95	5882.99	5415.45	6464.67	5568.48	6104.53	5508.07	5184.64	5562.24	5374.48	4540.63	4498.73	5143.4	5614.57		5457.94	0.463765	0.0943589	4.91491	8.88255e-07	0.000101675
AT1G71692	1384.15	1395.57	1219.32	1005.85	1221.69	1140.18	1021.78	895.185	854.429	947.044	833.301	945.61	1198.14	986.948	1162.6	965.907	967.424	1098.38	1141.07	1097.75	814.779	953.991	1054.17	1104.83	893.436	828.418	933.422	907.77		1034.76	0.503055	0.108283	4.64574	3.38862e-06	0.000288195
AT1G72120	380.696	448.182	391.923	440.058	388.8	317.927	258.472	256.707	261.747	242.149	268.244	295.973	305.378	249.602	375.665	331.383	314.811	413.114	359.344	433.353	259.843	254.765	319.199	253.693	258.945	246.352	266.874	297.038		317.508	0.635114	0.113523	5.5946	2.2113e-08	6.35361e-06
AT1G72510	6780.01	8039.26	6792.57	6442.26	6409.84	5327.16	5090.77	5096.3	4544.73	4121.6	4841.08	5518.15	5294.26	3898.13	5425.04	6266.15	5137.78	4983.88	5690.06	4929.39	5542.31	5379.85	5261.05	3919.55	4427.05	4456.87	4397.68	3805.97		5279.24	0.551809	0.126882	4.34898	1.36772e-05	0.000819165
AT1G74310	414.82	620.252	393.451	456.5	444.088	422.956	259.336	279.745	279.252	305.539	285.703	288.449	285.903	318.37	552.448	462.242	392.629	506.623	441.299	464.307	231.643	293.366	337.205	323.458	306.646	220.589	231.121	262.337		360.01	0.986505	0.127128	7.75995	8.49625e-15	2.25809e-11
AT1G76700	599.303	768.312	692.168	657.67	739.254	603.682	545.47	529.048	499.32	508.386	449.983	629.57	481.438	457.18	556.131	673.122	623.431	682.475	658.346	592.544	596.229	508.428	670.317	572.077	489.876	513.635	529.918	491.362		582.81	0.425614	0.0943918	4.50901	6.51301e-06	0.000470133
AT1G78070	636.626	770.313	534.024	724.404	566.256	540.286	427.04	407.276	376.782	406.962	329.352	441.452	423.79	406.241	627.335	714.545	644.654	669.914	676.359	617.97	467.314	394.831	459.155	455.378	334.66	364.697	420.104	428.9		509.522	0.843722	0.105135	8.02516	1.01394e-15	3.59307e-12
AT2G02820	1932.27	1976.8	1819.81	1681.89	1817.37	1383.36	1604.43	1342.78	1084.5	939.437	1279.32	1576.43	865.498	1082.46	1459.69	1724.7	1304.34	1353.79	1517.53	1607.39	1130.01	967.225	1255.51	1033.8	1154.65	1077.18	1137.73	1089.6		1364.27	0.680261	0.144064	4.72195	2.33598e-06	0.000214085
AT2G17500	16414.7	19316.8	17366.9	19783.3	17078.6	15501.8	12015	11955	12475.5	10714.1	13115.4	13567.1	9979.33	9799.44	16704.8	14912.2	13615.6	16978.1	14713.3	17607.2	14047.6	10543.5	14167.5	10988.7	12710.3	10195.4	12188.1	11653.9		13932.5	0.560346	0.114863	4.87838	1.0696e-06	0.000117226
AT2G20142	217.541	259.105	180.3	491.318	209.559	139.093	147.822	89.6831	115.035	106.495	133.328	121.65	86.4719	68.768	252.898	299.375	222.843	240.053	208.942	177.984	141	120.214	117.858	164.9	131.744	120.761	177.491	169.339		175.413	0.669107	0.145443	4.60048	4.21519e-06	0.00033693
AT2G20560	792.317	727.295	707.448	778.565	795.434	622.606	274.896	315.125	394.288	401.891	325.384	268.383	508.704	289.08	545.082	697.599	653.497	595.945	824.059	737.363	429.043	440.049	503.352	465.526	346.017	434.738	397.119	415.02		524.494	1.15996	0.157316	7.37346	1.66257e-13	2.7192e-10
AT2G32990	1740.32	1704.69	1883.22	1615.16	2195.47	1440.13	1276.8	1171.64	1191.2	1260.19	961.867	1162.57	1498.07	1282.4	1782.57	1408.38	1280.47	2027.89	1454.49	1682.56	1249.86	1197.73	1502.69	1238.02	986.566	1014.39	1207.96	1378.31		1421.27	0.707747	0.135831	5.2105	1.88337e-07	3.28232e-05
AT2G34070	914.95	820.333	915.251	1071.61	807.918	946.21	1125.52	881.198	1019.48	1064.95	1053.93	931.814	962.876	1071	893.738	916.952	1056.74	947.65	917.722	939.669	1059.51	1103.98	964.962	1131.47	1048.65	1102.14	1050.9	1167.33		996.016	-0.38379	0.0665693	-5.76527	8.15295e-09	2.66689e-06
AT2G34655	74.6463	41.0167	91.6779	90.9131	93.6329	155.178	121.023	137.404	225.069	262.434	172.216	127.921	235.266	134.989	72.4321	93.2015	154.752	90.7176	103.57	82.9119	188.336	191.901	156.325	163.632	159.759	176.31	181.321	149.907		140.302	-1.20653	0.241763	-4.99054	6.02115e-07	7.53069e-05
AT2G35350	669.684	752.305	652.441	694.422	709.827	644.369	529.045	533.984	569.342	541.349	550.772	591.947	587.386	571.793	662.937	638.289	589.828	731.323	651.142	752.84	425.014	509.53	554.914	606.325	533.033	557.914	560.564	546.883		604.257	0.431358	0.0839686	5.13714	2.78955e-07	4.29792e-05
AT2G36400	874.428	726.295	784.61	854.97	734.795	1000.14	1385.72	1164.23	1125.35	1147.36	1395.18	1201.45	1055.58	1185.61	989.496	1173.96	1087.69	855.536	1042.01	940.774	1171.31	1026.78	1034.53	1014.77	1415.11	1346.08	1271.8	1240.9		1080.23	-0.554177	0.126215	-4.39074	1.12964e-05	0.000702295
AT2G41160	1568.64	1544.63	1408.78	1750.56	1370.61	1527.18	1219.74	1207.02	1226.21	1267.8	1270.59	1256.63	1191.13	1184.34	1498.98	1601.37	1445.83	1431.94	1620.2	1513.42	1309.29	1291.47	1352.91	1335.69	1337.88	1295.36	1270.53	1186.76		1374.48	0.309134	0.0588713	5.25102	1.5126e-07	2.95053e-05
AT2G41312	188.748	200.081	179.536	193.432	186.374	159.909	108.057	100.379	84.1925	86.2101	117.456	107.855	105.169	66.221	202.564	184.52	154.752	200.974	159.408	214.466	145.029	91.539	151.415	107.819	79.5007	94.9983	123.86	88.8338		138.689	1.03402	0.184002	5.61959	1.91407e-08	5.57494e-06
AT3G05910	3075.43	3349.36	3564.74	4164.6	3410.91	4047.89	3963.52	3719.79	3977.05	4184.99	4056.99	3886.53	4355.54	3975.81	3244.71	3375.02	3918.33	3574.27	3671.79	3383.91	4147.42	4109.33	4058.73	4428.2	4093.91	4496.32	4012.05	4155.75		3871.53	-0.345846	0.0666691	-5.1875	2.13137e-07	3.52151e-05
AT3G05936	57.5843	43.0175	67.9945	71.5699	90.0659	96.5134	152.144	123.417	133.374	115.369	132.535	102.838	197.094	94.2376	78.5704	36.7158	97.2729	79.5523	92.7629	114.971	111.793	87.1275	138.319	189.001	127.201	132.032	127.691	136.027		108.1	-1.07774	0.222135	-4.85173	1.22388e-06	0.000126404
AT3G12580	2601.96	3156.28	2324.8	3278.68	2358.66	1859.3	846.3	718.287	1012.81	830.406	1060.28	867.854	1244.1	699.141	2379.21	2836.53	2489.3	2615.46	2476.68	2765.94	1157.21	1410.58	1543.61	1344.57	1413.6	1018.41	1283.3	1022.98		1736.29	1.38954	0.169087	8.21788	2.07132e-16	1.43971e-12
AT3G12610	2559.3	2010.82	2611.29	3406.34	2112.54	4017.61	3845.09	3613.65	4418.02	4716.2	4453.8	3638.21	4942.14	4269.98	3829.08	3110.48	4008.53	3602.19	3693.4	3246.83	4379.06	4286.89	3754.27	4367.32	4210.51	4703.22	4290.42	4617.97		3811.26	-0.673208	0.147922	-4.55109	5.33678e-06	0.000408167
AT3G14200	586.506	798.324	508.813	644.129	477.974	389.838	357.019	331.58	284.254	344.84	383.318	356.171	305.378	328.558	567.18	594.042	521.737	397.762	520.553	391.344	305.164	311.012	357.666	348.827	321.789	286.605	260.49	265.113		412.357	0.921665	0.129984	7.09061	1.33519e-12	1.7743e-09
AT3G17690	113.036	202.082	117.653	274.674	122.169	155.178	108.057	36.2023	49.1818	93.8169	129.36	70.231	24.9288	52.2127	205.02	231.592	175.091	213.535	201.737	186.828	87.6215	66.1728	67.1135	115.43	79.5007	66.8208	98.3221	69.4014		121.892	1.22702	0.262375	4.67658	2.91702e-06	0.000257352
AT3G17790	531.055	753.306	691.404	905.263	724.094	551.64	428.769	492.023	509.323	462.746	448.395	430.165	336.539	382.044	725.548	651.469	644.654	702.014	603.409	801.482	517.672	391.522	573.739	470.6	388.418	377.578	464.795	385.872		548.055	0.67419	0.14074	4.79033	1.66505e-06	0.000159469
AT3G19680	1426.81	1898.77	1631.1	3509.83	1655.07	1366.33	1038.21	734.743	791.076	1015.5	1122.97	1172.61	676.195	906.719	2746.28	2983.39	2905.81	2581.96	2098.42	2054.01	1209.58	1205.45	904.396	1681.98	1181.91	1011.17	1187.53	1535.16		1579.75	0.763826	0.164088	4.65498	3.24006e-06	0.00027959
AT3G21190	2640.34	2940.19	2739.64	2967.25	2981.99	2582.21	2434.3	2174.61	2212.35	2307.39	2290.39	2228.58	2621.42	2391.6	2688.58	2697.2	2663.51	2588.94	2606.37	2709.56	2410.09	2467.14	2445.55	2280.7	2254.79	2283.18	2520.62	2254.16		2513.67	0.27224	0.056222	4.84224	1.28384e-06	0.000130974
AT3G22600	11473.1	13375.4	11186.2	12316.8	10367.4	10490.6	7901.97	7350.72	7884.09	6032.17	7348.92	8525.54	8573.96	5978.99	10406.9	11742.5	10203	10487	11403.5	11595.5	10988.9	9816.73	8910.55	8082.64	8223.4	8119.14	8523.38	8076.93		9478.07	0.559647	0.115304	4.85365	1.21208e-06	0.000126404
AT3G26450	5962.1	7085.88	6748.26	7680.23	7314.07	4233.34	3559.82	3773.27	3235.16	2268.09	3280.03	3944.22	3973.81	2545.69	3981.31	5060.18	4394.08	5165.32	5051.53	5442.34	4054.76	3615.24	3773.09	2775.4	3049.04	2913.55	3169.29	2921.8		4320.39	0.993793	0.170291	5.83586	5.3513e-09	1.86524e-06
AT3G53520	2850.42	2795.14	2733.53	2825.08	2708.22	3128.17	3383.47	3228.59	3263.5	3231.61	3349.08	3206.8	3222.05	3335.25	2839.58	2905.25	3094.16	2923.9	3010.74	2905.23	3299.4	3208.28	3143.7	3334.79	3127.78	3294.35	3191	3345.15		3103.01	-0.225392	0.0413872	-5.44593	5.15351e-08	1.2891e-05
AT3G53830	82.1109	57.0232	52.7148	47.3909	69.5559	56.7726	34.5781	40.3162	37.5115	26.6237	26.9831	33.8614	17.9176	30.5636	76.115	52.7201	76.0497	97.6958	61.2415	95.0724	37.2643	35.2921	36.0121	39.3223	41.6432	38.6434	35.7535	44.4169		49.3274	1.20781	0.265381	4.55122	5.33358e-06	0.000408167
AT3G55370	1249.79	1431.58	1278.14	1773.77	1380.42	1027.58	828.146	793.983	811.082	920.42	852.348	849.042	889.648	787.011	1279.22	1123.13	1187.61	1352.39	1187.91	1400.66	1019.23	933.036	967.417	989.401	980.509	791.384	864.469	1007.71		1069.89	0.535809	0.101633	5.27199	1.34949e-07	2.65674e-05
AT3G56080	629.161	626.254	595.907	683.783	588.55	654.777	337.137	412.213	455.14	458.942	361.891	457.755	373.933	365.489	735.37	636.406	578.332	739.697	614.217	728.52	460.264	384.905	673.591	483.284	377.06	387.239	457.134	356.723		521.917	0.797174	0.156741	5.08593	3.65821e-07	5.14129e-05
AT3G57280	1529.18	1342.55	1438.58	1591.95	1395.58	1458.11	1631.22	1608.54	1679.68	1545.44	1795.17	1714.39	1612.58	1551.1	1478.11	1500.64	1714.66	1419.38	1519.33	1500.15	1729.26	2061.28	1583.72	1664.22	1714.19	1563.45	1694.46	1535.16		1591.86	-0.309675	0.0686841	-4.50869	6.52286e-06	0.000470133
AT3G59850	241.001	194.079	120.709	219.546	174.781	300.895	370.851	348.036	335.936	348.644	461.887	371.221	354.457	383.318	263.947	196.759	287.397	280.527	243.165	245.419	388.757	307.703	299.556	313.31	343.746	338.935	365.196	392.812		303.307	-0.846492	0.160354	-5.27891	1.29955e-07	2.60613e-05
AT3G60630	1130.36	953.387	1161.25	1401.42	1123.59	1404.18	1486	1292.59	1525.47	1733.08	1710.25	1478.61	1442.76	1655.53	1292.73	1268.11	1435.22	1288.19	1251.85	1247	1538.91	1280.44	1499.41	1372.48	1601.37	1663.28	1576.98	1521.28		1404.85	-0.470208	0.0911956	-5.15604	2.52233e-07	4.03232e-05
AT3G61490	299.651	310.126	294.133	267.904	311.218	359.56	512.621	373.542	405.124	429.783	366.652	388.779	476.764	392.232	268.858	350.212	312.158	284.714	356.642	343.808	438.107	595.555	441.149	443.962	374.789	487.873	477.565	456.661		386.434	-0.583247	0.133216	-4.37822	1.1965e-05	0.000733142
AT4G12330	621.697	692.281	619.59	454.566	520.777	639.638	462.483	524.934	619.357	514.725	520.615	679.735	450.277	481.376	604.01	622.285	400.588	598.736	736.7	511.843	511.629	420.197	653.948	374.197	351.317	404.95	394.565	333.127		525.719	0.772506	0.148498	5.20212	1.97031e-07	3.37845e-05
AT4G14640	282.589	204.083	217.735	142.173	188.158	298.056	377.766	431.96	333.436	366.393	415.063	353.663	341.993	389.685	223.434	280.546	308.62	193.996	296.301	265.318	389.764	488.576	295.463	353.901	342.232	436.348	427.765	352.559		321.342	-0.768546	0.170305	-4.51277	6.39865e-06	0.000464328
AT4G19410	3950.92	4084.66	4374.57	5480.9	4311.57	5583.58	5681.19	5604.78	5770.11	6006.82	5642.64	5184.55	6091.99	5456.87	4236.66	4668.55	4869.84	4297.22	4996.59	4235.14	5327.79	5553	5471.39	4802.4	5709.66	5966.38	5596.7	5420.25		5156.31	-0.385489	0.0881072	-4.37523	1.21304e-05	0.00074114
AT4G21870	153.558	726.295	925.183	347.211	771.357	273.455	947.441	1361.7	1013.64	479.227	1440.42	1201.45	1974.83	742.44	114.173	495.192	379.364	448.005	339.53	162.507	1960.91	1274.93	1522.33	1149.23	974.451	1533.66	1034.3	942.471		881.759	-2.01947	0.423927	-4.76372	1.90058e-06	0.000178018
AT4G23190	1030.12	896.364	1029.08	862.708	1089.71	748.452	573.997	626.136	611.021	696.02	710.29	677.227	475.985	449.539	971.081	871.764	947.085	1078.84	770.923	1080.07	663.707	528.279	661.314	611.399	654.177	496.728	671.655	631.552		754.115	0.723278	0.142663	5.06984	3.98159e-07	5.4267e-05
AT4G23570	425.484	565.23	501.937	443.927	532.37	395.516	316.39	320.062	326.767	254.827	305.544	352.409	363.026	271.252	435.82	522.493	475.753	509.414	460.212	432.248	378.686	312.115	386.312	367.854	347.532	342.155	357.535	312.306		393.399	0.648175	0.0821848	7.8868	3.10031e-15	9.41696e-12
AT4G26790	323.112	450.183	303.301	271.772	409.31	296.164	288.727	236.961	203.396	185.098	203.96	313.531	271.88	201.21	289.728	295.609	253.794	319.605	282.792	330.542	229.629	280.131	241.445	221.981	251.374	175.505	237.505	259.561		272.422	0.656223	0.152367	4.30686	1.65591e-05	0.000933071
AT4G29920	492.665	589.239	569.931	667.341	688.425	472.159	412.344	408.099	433.466	424.712	359.51	433.927	540.644	403.694	488.609	501.782	432.422	517.788	564.683	571.54	259.843	337.481	445.241	376.733	347.532	362.282	426.488	391.424		461.429	0.679618	0.141774	4.79367	1.6376e-06	0.000158266
AT4G29930	564.112	585.238	506.521	823.054	671.482	445.665	323.306	293.733	307.594	247.22	349.193	352.409	394.966	263.611	483.699	447.179	373.174	506.623	513.348	566.012	349.479	273.514	416.595	352.633	261.974	239.911	300.074	305.366		411.346	0.965161	0.173955	5.54833	2.88418e-08	7.86199e-06
AT4G30490	2718.19	2398.97	1911.49	1743.79	1873.55	1715.48	1792.01	1697.4	1411.27	1460.5	1641.21	1814.72	1261.24	1570.2	1770.29	1910.16	1551.95	1845.06	1845.35	1817.43	1559.06	1515.36	1603.36	1350.91	1488.56	1326.76	1562.94	1242.28		1692.84	0.584802	0.109438	5.34368	9.10766e-08	2.01716e-05
AT4G32890	384.961	394.16	414.079	353.014	308.543	467.428	524.723	562.782	475.98	728.983	584.104	514.191	573.363	640.561	441.958	372.806	460.72	382.409	402.573	297.377	534.793	601.069	372.398	561.929	580.734	605.413	500.549	684.297		490.211	-0.710383	0.139017	-5.11003	3.2211e-07	4.82302e-05
AT4G36360	5085.54	5589.27	5701.6	6644.4	6270.73	5698.08	4532.33	4361.56	4602.25	4840.44	4390.31	4433.33	4445.9	4744.99	6338.42	5398.16	5584.35	6290.22	5571.18	6252.67	4451.57	4338.73	5275.78	4714.88	4887.4	4481.02	4889.29	5019.11		5172.62	0.358961	0.075651	4.74496	2.08549e-06	0.000193631
AT4G37410	43306.6	49377.1	44446.2	46603.6	53838.9	37432.1	25270.6	26388.2	29439	24185.7	28833	33021.1	30248.8	24603.7	35953.3	37833.2	33431.8	41956.2	39533.2	46725.9	35039.5	31035	41060.4	28825.8	28194.7	24665.7	33420.6	28455.9		35111.6	0.681542	0.128304	5.31192	1.08476e-07	2.32971e-05
AT5G01790	215.408	278.113	223.847	305.623	266.631	167.479	124.481	99.5564	135.875	95.0847	87.2982	76.5016	196.315	138.809	182.922	203.349	199.852	223.305	208.942	253.158	177.257	148.889	162.873	135.726	132.501	123.981	177.491	155.459		174.883	0.849026	0.196761	4.31502	1.5959e-05	0.000912151
AT5G02070	134.363	77.0313	94.7339	130.567	74.9063	181.672	136.584	172.784	222.568	234.542	215.865	159.274	174.502	271.252	146.092	120.503	183.05	168.874	140.495	194.567	184.307	177.564	176.787	265.109	180.959	209.318	243.89	297.038		177.471	-1.04205	0.224839	-4.63464	3.57565e-06	0.000299313
AT5G03545	4543.82	5320.16	3918.47	2050.38	4234.88	2176.28	2550.14	3756.81	2100.65	1994.24	1880.88	2144.55	3337.35	2275.71	3922.38	3417.39	2558.28	3484.95	3522.29	3005.83	2865.32	3164.16	3029.93	2418.96	2499.35	2695.38	2524.45	1857.18		2973.22	0.971995	0.190876	5.09229	3.53758e-07	5.05688e-05
AT5G03720	78.9118	69.028	64.9385	129.6	76.6898	56.7726	43.2227	41.139	27.5084	31.6949	26.1895	50.165	30.382	21.6492	57.7001	87.5529	74.2812	71.1784	72.9495	68.5405	38.2714	50.7325	46.6521	58.3493	47.7004	32.2028	33.1997	31.9246		54.2545	0.930721	0.215029	4.32836	1.50225e-05	0.000865603
AT5G10230	2488.92	3713.51	2544.06	2474	3379.7	2264.28	1921.68	2276.63	1848.9	1308.37	1657.87	2479.4	1896.15	1502.71	2623.51	2649.18	1739.42	2667.1	2519.91	2493.99	2272.12	2152.82	2367.8	1925.53	1661.94	1500.65	1883.44	2030.68		2223.01	0.730675	0.150283	4.86199	1.16214e-06	0.000123654
AT5G11790	1964.26	2297.93	2080.33	2420.8	2436.24	1794.96	1639.87	1606.89	1437.94	1385.7	1303.92	1350.69	1702.17	1404.65	1938.48	1886.62	1772.14	2097.67	2006.56	2219.83	1649.7	1574.91	1731.04	1541.18	1406.03	1500.65	1675.31	1492.13		1761.38	0.571302	0.092225	6.19465	5.84136e-10	3.18459e-07
AT5G12110	732.6	673.273	611.95	693.455	655.43	523.254	360.477	331.58	440.135	398.088	410.302	395.049	571.805	412.608	549.993	509.313	554.456	506.623	648.44	641.186	499.543	547.028	475.524	471.868	354.346	441.984	431.596	387.26		508.184	0.693009	0.141399	4.90109	9.53088e-07	0.00010722
AT5G12840	644.091	632.257	620.354	581.264	628.678	550.694	424.447	498.605	484.315	477.959	414.27	423.894	535.97	505.572	565.952	563.916	543.844	608.506	596.204	615.759	462.279	434.535	465.702	469.331	455.804	428.297	468.626	473.317		520.516	0.54162	0.0772664	7.00977	2.38713e-12	2.81974e-09
AT5G15210	104.505	131.053	164.256	131.534	133.761	169.372	171.162	208.986	188.391	226.935	173.803	154.257	209.558	193.569	154.685	130.859	159.174	161.896	145.899	114.971	222.579	176.461	186.608	220.713	183.23	193.217	194.09	238.741		173.009	-0.648543	0.129079	-5.0244	5.0502e-07	6.6694e-05
AT5G21120	121.567	80.0325	92.4419	130.567	82.932	181.672	210.062	222.151	170.886	206.651	227.769	206.93	144.899	240.688	219.751	167.574	187.471	159.105	160.309	154.769	247.757	189.695	167.784	265.109	199.13	233.47	228.567	298.426		185.649	-0.968478	0.222068	-4.36118	1.29365e-05	0.000785873
AT5G22740	4122.61	4636.88	4762.67	4247.77	5691.1	4165.22	3424.96	3974.85	3758.65	3907.35	2915.76	3586.8	4339.96	3755.5	4684.76	3986.01	3852.89	4921.08	4064.46	4636.44	3677.08	3845.74	4143.03	3523.79	3584.35	3514.13	3802.64	3812.91		4047.83	0.439344	0.0904896	4.85518	1.20276e-06	0.000126404
AT5G23280	933.078	904.367	961.854	774.696	940.788	695.464	667.358	612.971	616.023	647.844	697.592	664.686	630.232	694.047	869.185	842.579	806.481	848.558	925.828	865.601	739.243	721.283	767.713	796.595	698.092	726.979	734.224	641.269		765.165	0.432472	0.0861628	5.01925	5.18747e-07	6.80736e-05
AT5G23955	316.713	323.131	329.277	301.754	312.11	267.777	216.113	236.961	236.739	304.271	219.039	232.013	190.082	227.953	308.143	277.722	264.406	318.209	337.729	277.479	284.014	207.341	270.91	227.055	254.402	212.539	251.551	237.353		265.814	0.503563	0.111251	4.52636	6.00091e-06	0.000441493
AT5G37990	53207.9	65480.6	56903.7	57141.8	60197	36575.7	29171	29973.9	22182.6	19976.7	32958.2	30884.1	25051.9	29691.2	45408.8	45639.6	40164	49530.4	40684.2	53833.1	31180.1	26763.6	32866	25459.3	32562	21010.7	30702	29974.5		37684.8	0.984437	0.150446	6.54345	6.01149e-11	4.56487e-08
AT5G38000	3304.7	4325.76	3673.99	4233.26	3810.41	2338.08	2040.97	1989.48	1804.72	2009.46	2390.38	1970.23	1982.62	2200.58	3740.69	2748.03	2525.56	4096.25	2505.5	3173.87	2241.9	1998.42	2373.53	2095.5	1947.39	1424.17	2110.73	2265.26		2618.62	0.814519	0.151688	5.36969	7.88736e-08	1.82284e-05
AT5G38020	14445.1	16826.8	14591.3	17970.8	15762.4	11261.8	8520.92	9795.2	8935.24	8553.82	9640.1	10779.2	7724.82	8084.06	16008.7	12488.1	9124.2	15304.8	11465.7	13955.7	10149	7668.32	12245.8	8280.52	8682.99	6772.25	9714.74	9166.53		11211.4	0.794798	0.153639	5.17316	2.30162e-07	3.76439e-05
AT5G39660	589.705	641.26	669.249	540.643	618.869	553.533	465.076	596.516	546.001	533.742	443.634	522.97	358.352	436.804	503.341	510.255	489.018	480.105	625.024	494.155	456.236	339.687	471.432	309.505	475.49	391.264	398.396	396.976		494.901	0.613295	0.140899	4.35273	1.3445e-05	0.000809822
AT5G40250	1169.81	1430.58	1375.17	1189.61	1482.97	1189.39	1084.89	1038.35	1152.85	977.471	965.836	1121.19	1467.69	965.299	1093.85	1173.02	1008.1	1168.16	1236.54	1145.29	1008.15	1065.38	1109.01	989.401	928.265	994.262	907.883	961.903		1121.44	0.465144	0.095336	4.879	1.06628e-06	0.000117226
AT5G41180	1197.54	1438.58	1200.22	1408.19	1425	1329.42	1174.79	1095.12	1238.71	1253.85	1117.42	1147.52	1170.88	1249.29	1426.54	1272.81	1285.77	1450.09	1390.54	1398.45	1019.23	1080.82	1255.51	1218.99	1169.8	1167.35	1224.56	1177.05		1249.43	0.291733	0.0679902	4.29081	1.7802e-05	0.000993391
AT5G42580	2211.66	1961.8	1659.37	2377.28	1729.98	1198.85	1043.4	1061.39	891.941	868.44	1196.78	1232.8	423.79	624.006	2013.37	1304.82	841.853	1856.22	1065.42	1452.62	803.7	701.431	1009.16	579.687	891.922	561.939	939.806	882.785		1192.36	1.12671	0.233202	4.83149	1.35512e-06	0.000136553
AT5G49340	203.678	196.08	176.48	183.761	304.084	159.909	83.852	111.075	95.8628	150.868	96.8216	105.346	88.809	101.879	173.1	206.173	154.752	154.918	163.911	236.575	147.043	100.362	151.415	119.235	138.558	114.32	146.845	162.399		151.004	0.869255	0.19225	4.5215	6.14043e-06	0.000448653
AT5G49800	313.514	294.119	336.916	317.229	280.899	338.743	392.462	433.605	349.274	476.691	389.667	346.138	453.393	436.804	398.99	323.852	372.29	319.605	367.449	336.07	442.136	434.535	368.306	502.311	372.518	414.611	430.319	463.601		382.359	-0.470641	0.108659	-4.33137	1.48182e-05	0.000863192
AT5G50820	428.683	505.205	335.388	285.313	429.82	246.961	213.52	292.91	209.231	188.902	165.867	280.924	389.513	205.03	316.737	344.563	274.133	355.892	273.786	389.133	279.986	303.292	271.728	235.934	233.959	168.26	228.567	249.845		289.396	0.865733	0.192401	4.49963	6.80714e-06	0.000488412
AT5G52250	179.151	242.098	249.822	215.677	208.668	280.078	286.134	344.745	406.792	316.949	358.716	303.498	456.509	329.832	235.711	248.537	396.166	242.844	371.952	299.588	323.293	478.65	356.029	422.398	414.918	338.13	420.104	523.286		330.367	-0.823667	0.173856	-4.73764	2.16227e-06	0.000199022
AT5G52640	1610.23	1545.63	1487.47	1281.49	1433.92	1600.04	747.752	717.464	1006.98	892.528	957.106	924.29	955.865	846.865	1533.35	1712.46	1575.82	1528.24	1973.24	1565.38	910.457	1103.98	1113.92	1174.6	988.08	923.416	953.852	924.426		1213.89	0.992113	0.121202	8.18564	2.70851e-16	1.43971e-12
AT5G58670	844.569	820.333	993.942	902.361	1162.83	696.41	619.813	644.237	616.023	552.759	492.044	629.57	746.307	543.777	611.376	707.955	687.101	792.732	855.58	792.638	600.257	556.954	712.058	546.707	506.533	534.567	618.025	603.792		692.545	0.703091	0.12936	5.43514	5.47526e-08	1.35366e-05
AT5G58910	355.103	503.204	394.215	310.459	373.64	366.183	242.047	281.391	260.08	216.793	210.309	288.449	275.775	234.321	411.267	391.635	294.472	427.07	381.859	370.34	338.4	287.852	315.106	314.579	274.088	268.894	288.582	359.499		322.7	0.656436	0.127693	5.14073	2.73668e-07	4.24724e-05
AT5G64170	473.471	460.187	493.533	711.831	556.447	530.824	228.216	263.29	291.756	360.054	236.499	265.874	221.243	268.705	780.793	635.465	784.374	863.91	758.314	755.051	352.5	296.675	419.869	412.25	408.104	338.13	357.535	431.677		462.735	1.07568	0.211285	5.09115	3.55901e-07	5.05688e-05
AT5G65230	259.129	260.106	251.35	174.089	262.172	172.21	130.532	139.05	130.874	138.19	162.692	205.676	137.109	123.528	233.256	212.763	187.471	237.261	195.433	240.997	192.364	152.197	175.15	139.531	154.459	130.421	146.845	191.548		183.443	0.741421	0.159008	4.6628	3.11936e-06	0.000272937
AT5G65320	63.9825	81.0329	38.1991	50.2924	65.0972	52.9878	45.816	50.1896	40.0123	38.0339	24.6022	31.3531	51.4157	25.4696	40.5128	46.13	38.0249	51.6392	59.4403	71.857	35.25	39.7037	29.4645	30.4431	35.586	38.6434	30.6459	44.4169		44.6515	1.04402	0.22491	4.64195	3.45137e-06	0.000292363
AT5G66590	563.046	414.168	537.08	535.807	376.315	650.992	945.712	947.02	771.904	598.4	926.948	877.887	974.562	744.987	704.678	820.927	802.06	715.971	790.736	735.153	985.993	1261.69	771.806	886.655	950.98	1008.75	1010.04	952.187		795.088	-0.813214	0.187297	-4.34185	1.41287e-05	0.000839121
AT5G67390	483.068	473.192	569.931	477.778	430.711	607.467	834.198	598.161	579.345	758.142	676.958	683.498	732.285	641.835	616.286	611.929	575.679	425.675	598.906	504.105	672.772	765.398	599.93	693.849	786.678	822.782	750.823	720.386		631.849	-0.576442	0.123317	-4.67447	2.94708e-06	0.000258929

## Sheet: Table S2. TFs and target sites 
Accession Numbers	Gene names/Symbols	Binding directly tested	Assay and Identifier	Identified Binding Site
AT2G02820	MYB 88	O'Malley et al. 2016	DAP-Seq MYB_tnt.MYB88_col_a	NNNHNACGCKCCDHH
AT5G23280	TCP7	O'Malley et al. 2016	DAP-Seq TCP_tnt.TCP7_col_a	RTGGGNCCCAC
AT3G55370	OBP3	O'Malley et al. 2016	DAP-Seq C2C2dof_tnt.OBP3_col_a	BTHWCTTTTYNHYTTYWYYHH
AT5G39660	CDF2	Weirauch et al., 2014	PBM pTH7574	NHVCTTTWHN
AT4G32890	GATA9	Weirauch et al., 2014	PBM pTH7378	NHAGATCTDNN

## Sheet: Table S3. TF targets
MYB88 Targets			TCP7 Targets			OBP3 Targets			CDF2 Targets			CDF2 Targets
Accession Number	Gene name		Accession Number	Gene name		Accession Number	Gene name		Accession Number	Gene name		Accession Number	Gene name
AT1G70370	PGL3		AT1G18870	ICS2		AT1G43710	Serine decarboxylase SDC		AT5G39660	CDF2		AT5G12840	NFYA1
AT2G02820	MYB88		AT5G03720	HSFA3		AT1G50040	formin-like protein
			AT5G12840	NFYA1		AT1G55530	ATL6
			AT5G23280	TCP7		AT1G69170	SPL6
			AT5G40250	ATL46		AT1G76700	ATJ10
			AT5G58910	Laccase 16		AT2G02820	MYB 88
						AT2G35350	poltergeist like 1 PLL1
						AT2G36400	GRF3
						AT3G17790	PAP17
						AT3G21190	MSR1
						AT3G55370	OBF3
						AT3G60630	HM2
						AT4G19410	PAE7
						AT4G21870	HSP15.4
						AT4G32890	GATA9
						AT4G36360	BGAL3
						AT5G11790	NDL2
						AT5G22740	CSLA2
						AT5G23280	TCP7
						AT5G39660	CDF2
						AT5G41180	LRR kinase
						AT5G42580	Cytochrome P450 705A12
						AT5G49340	TBL4
						AT5G58670	PLC1

## Sheet: Table S4. Touch and Hyp g  
Touch responsive - overlap with Lee et al., 2005			Touch responsive- overlap with Xu et al., 2019				Hyper g responsive - overlap with Tamaoki et al., 2005
Accession	Gene name		Accession	Gene name			Accession	Gene name
AT1G11960	OSCA 3.1		AT1G11960	OSCA 3.1			AT2G32990	GH9B8
AT1G76700	DNA J heat shock		AT1G29340	PUB17			AT3G53830	chromatin condensation
AT1G78070	WD repeat transducin		AT1G49450	transducin WD40 like			AT4G36360	BGAL3
AT1G29340	PUB17		AT1G78070	transducin WD40 like			AT1G70370	PGL3
AT3G14200	Chaperone DNA J		AT2G20142	TIR domain			AT3G12580	Hsp70
AT5G01790	hypothetical		AT3G17690	CNGC19			AT5G52640	Hsp90.1
AT2G36400	GRF3		AT4G23190	CRK11			AT5G12110	Elongation factor 1 beta
AT5G66590	CAP antigen 5		AT2G20142	TIR domain
			Overlap with Transcription factors from Xu et al., 2019
			Accession	Gene name
			AT5G23280	TCP7
			AT5G50820	NAC97
			AT5G65320	BHLH99
			AT5G03720	HSFA3
			AT5G15210	ZFHD3
			AT2G36400	GRF3
			AT4G32890	GATA9

## Sheet: Table S5. Primer Sequences
Gene Target	Forward Primer Sequence (5' - 3')	Reverse Primer Sequence (5' - 3')
PP2A	TAA CGT GGC CAA AAT GAT GC	GTT CTC CAC AAC CGC TTG GT
HSP 70	CTA CCA ACA CCG TCT TCG ATG C	GAC TCT TAT CCG CTT GAA CAG AGG
HSP 90.1	AAG CTC GAT GGA CAG CCT GAA C	TCC CAA GTT GTT CAC CAA ATC TGC
HSP 101	CTC TTG CTG AGC AGC TGT TTG ATG	ACC TTC CTC GTG ACC AAC ATA CCC
Chaperone DNA J Domain	ACG CTG TTC TGG GTT TGA AGA AG	ACA ACG ATC TGG ATG CCA TCT G
